# Supplementary material for: lncRNA APOC1P1-3 promoting anoikis-resistance of breast cancer cells
Source: Cancer Cell Int. 2021 Apr 26;21:232. doi: 10.1186/s12935-021-01916-w (PMC8074441; doi:10.1186/s12935-021-01916-w)
Supplement: Supplementary file 2 — Additional file 2: Table S5. The patient information. [file 12935_2021_1916_MOESM2_ESM.xls]

## Sheet: Sheet1
Table S5- Patient clinical data
STUDY INFO			DIAGNOSIS（Primary Lesion）
Patient No.	Diagnosis method	Maximum diameter of specimen tumor (cm)	Pathology diagnosis	TNM stage（final stage）	Histological grade	Distant metastasis at diagnosis	Immunohistochemistry__ER	Immunohistochemistry__PgR	Immunohistochemistry__neu	Intravascular tumor thrombus	Ipsilateral axillary lymph nodes_ Totally detected lymph nodes (pcs)	Ipsilateral axillary lymph node_Metastasis (pcs)	Ipsilateral axillary lymph node_Subclavian lymph node
P1	Core needle biopsy	2.3	Invasive ductal carcinoma	ⅢC	3	no	-	-	+++	yes	29	12	no dissection
P2	Core needle biopsy	3.5*2.2	Invasive ductal carcinoma	Ⅲc	3	no	-	-	+	yes	32	30	no dissection
P3	Core needle biopsy	3×2	Invasive ductal carcinoma	Ⅲc	3	no	weak+	weak+	+++	yes	16	14	transfer
P4	Core needle biopsy	3	Invasive ductal carcinoma	Ⅲc	3	no	+++	+	+	yes	20	20	no dissection
P5	Core needle biopsy	3.5	Invasive ductal carcinoma	Ⅲc	2	no	+++	+	-	yes	20	17	no dissection
P6	Core needle biopsy	5	Invasive ductal carcinoma	ⅢB	3	Lungs suspicious	-	-	+++	yes	27	14	negative
P7	Core needle biopsy	3.5	Invasive ductal carcinoma	ⅢB	3	no	-	-	++	yes	27	18	no dissection
P8	Core needle biopsy	2.5	Invasive ductal carcinoma	ⅢB	2~3	no	+++	weak+	+	yes	23	11	no dissection
P9	Core needle biopsy	6.5	Invasive ductal carcinoma	ⅢB	3	no	+++	++	++	yes	17	10	no dissection
P10	Core needle biopsy	2	Invasive ductal carcinoma	ⅢB	2	no	uk	uk	uk	yes	23	12	no dissection
P11	Core needle biopsy	7.5	Invasive ductal carcinoma	ⅢB	2	no	+++	+	++	yes	17	11	transfer
P12	Core needle biopsy	3*3	Invasive ductal carcinoma	ⅢB	2	no	+++	++	+	yes	18	3	transfer
P13	Core needle biopsy	1.8	Invasive ductal carcinoma	ⅢA	2	no	+++	-	+	yes	21	14	no dissection
P14	Core needle biopsy	4	Invasive ductal carcinoma	Ⅲ	2	no	uk	uk	uk	yes	23	11	negative
P15	Core needle biopsy	3	Invasive ductal carcinoma	Ⅲc	2	no	+++	+	++	yes	15	15	no dissection
P16	Core needle biopsy	3	Invasive ductal carcinoma	ⅢB	no grading	no	-	-	+++	yes	22	18	transfer
P17	Paraffin section	3	Invasive ductal carcinoma	/	After adjuvant chemotherapy	/	+	-	++	yes	24	3	no dissection
P18	Core needle biopsy	1.5*1.0*1.0	Invasive ductal carcinoma	Ⅰ	3	no	+	+	++	yes	24	0	no dissection
P19	Core needle biopsy	1.5	Invasive carcinoma	Ⅰ	3	no	+	-	++	no	24	4	no dissection
P20	Core needle biopsy	3	Invasive ductal carcinoma	Ⅱ	3	no	++	+	++	yes	19	15	no dissection
P21	Core needle biopsy	2.3*1*1	Invasive carcinoma	Ⅱ	2	no	+	+	++	yes	19	2	no dissection
P22	Core needle biopsy	2.2*1.5*1.0	Invasive ductal carcinoma	Ⅱ	2	no	+	+	+	not reported	20	2	no dissection
P23	Paraffin section	3.5	Invasive ductal carcinoma	/	/	/	+	+	+	/	/	/	no dissection
P24	Core needle biopsy	3*2.5	Invasive ductal carcinoma	ⅢA	2~3	no	-	-	+	yes	29	8	/
